# Supplementary material for: Genetic Diversity and Divergence between Southern Japonica and Northern Japonica Rice Varieties in China
Source: Genes (Basel). 2024 Sep 9;15(9):1182. doi: 10.3390/genes15091182 (PMC11431492; doi:10.3390/genes15091182)
Supplement: Supplementary file 1 [file genes-15-01182-s001.zip]

Archive with 1 entries (1 files):
- genes-3191577-supplementary.pdf
